# Supplementary material for: High CD3+ Cells in Intracranial Thrombi Represent a Biomarker of Atherothrombotic Stroke
Source: PLoS One. 2016 May 6;11(5):e0154945. doi: 10.1371/journal.pone.0154945 (PMC4859469; doi:10.1371/journal.pone.0154945)
Supplement: S1 File — (XLSX) [file pone.0154945.s001.xlsx]

## Sheet: Feuil1
PATIENT	AGE	SEX	ETIOLOGY_ATHEROTHROMB	ETIOLOGY_NON_ATHEROTHROMB	ETIOLOGY_CARDIOEMBO	ETIOLOGY_NON_CARDIOEMBO	ETIOLOGIE_UNKNOWN	ETIOLOGY_THROMBOPHILIA	ETIOLOGY DISSECTION	ETIOLOGIE_STENOSIS_INTRACR	ETIOLOGIE_OTHER	ETIOLOGIE_UNDETERMINED	HTA	TABAC	DIABETES	DYSLIPIDEMIA	SITE_OCCLUSION	SITE_OCCLUSION_ACM	SITE_OCCLUSION_M1	SITE_OCCLUSION_M1-M2	SITE_OCCLUSION_M2	SITE_OCCLUSION_BASILAR	SITE_OCCLUSION_TANDEM	SITE_OCCLUSION_T	SITE_OCCLUSION_NECK	DELAI SYMPTÔMES-PRELEVEMENT	THROMBOLYSIS	NIHSS M3	RANKIN M3	TAILLE THROMBUS NON FRAGMENTE (L)	TAILLE THROMBUS NON FRAGMENTE (l)	TAILLE THROMBUS NON FRAGMENTE (h)	TAILLE THROMBUS POLE P (L)	TAILLE THROMBUS POLE P (l)	TAILLE THROMBUS POLE P (h)	TAILLE THROMBUS POLE M (L)	TAILLE THROMBUS POLE M (l)	TAILLE THROMBUS POLE M (h)	TAILLE THROMBUS POLE D (L)	TAILLE THROMBUS POLE D (l)	TAILLE THROMBUS POLE D (h)	ORIENTATION_KEEPED	ANALYSIS_PROX	ANALYSIS_MOY	ANALYSIS_DISTA	ORGANISATION STRATES (PROXIMAL)	ORGANISATION STRATES (MOYEN)	ORGANISATION STRATES (DISTAL)	ORGANISATION SERPIGINEUSE (PROXIMAL)
1	67	1	1	0	0	1	0	0	0	0	0	0	1	1	0	1	TRONC BASILAIRE	0	0	0	0	1	0	0	0		0		6	NA	NA	NA	10	3	2	20	3	2	23	4	2	1	1	0	0
2	72	1	0	1	1	0	0	0	0	0	0	0	1	0	0	1	ACM M1D	1	1	0	0	0	0	0	0		0			NA	NA	NA	NA	NA	NA	NA	NA	NA	NA	NA	NA	1	0	1	0				1
3	86	1	0	1	1	0	0	0	0	0	0	0	1	0	0	0	T CAROTIDIEN D	0	0	0	0	0	0	1	0		1			NA	NA	NA	10	1	1	2.5	3	2	2.5	3	2	0	NA	NA	NA	0	0	0	1
4	21	1	0	1	0	1	0	1	0	0	0	0	0	0	0	0	ACM M1G	1	1	0	0	0	0	0	0		0						3	2	2	6	3	2	10	3	2	1	1	0	0	0	0	0	1
5	69	1	0	1	0	1	0	1	0	0	0	0	0	0	1	0	M1-M2D	1	0	1	0	0	0	0	0		0		1	14	4	3	NA	NA	NA	NA	NA	NA	NA	NA	NA	1	0	1	0	0	0	0	1
6	55	1	1	0	0	1	0	0	0	0	0	0	0	1	0	0	ACM M1 G	1	1	0	0	0	0	0	0		1						2			5			7			1	0	0	1	0	0	0	1
7	68	1	0	1	1	0	0	0	0	0	0	0	0	0	1	1	T CAROTIDIEN D	0	0	0	0	0	0	1	0		0			NA	NA	NA	NA	NA	NA	NA	NA	NA	NA	NA	NA	1	0	1	0	0	0	0	1
8	57	1	1	0	0	1	0	0	0	0	0	0	0	0	0	0	TANDEM D	0	0	0	0	0	1	0	0		0	1	0				3	NA	NA	12	NA	NA	10	NA	NA	1	1	0	0	0	0	0	1
9	56	0	0	1	1	0	0	0	0	0	0	0	1	1	0	1	T CAROTIDIEN G	0	0	0	0	0	0	1	0		1			35	NA	NA	NA	NA	NA	NA	NA	NA	NA	NA	NA	1	1	0	0	0	0	0	1
10	73	0	0	1	1	0	0	0	0	0	0	0	1	0	1	0	ACM M2D	1	0	0	1	0	0	0	0		1			8	NA	NA	NA	NA	NA	NA	NA	NA	NA	NA	NA	0	NA	NA	NA	0	0	0	0
11	64	1	0	1	1	0	0	0	0	0	0	0	1	0	0	0	ACM M1G	1	1	0	0	0	0	0	0		1	6 (demander à CA)														0	NA	NA	NA	NA	NA	NA	NA
12	38	0	0	1	0	1	0	0	1	0	0	0	0	0	0	0	TANDEM G	0	0	0	0	0	1	0	0		1	0	0	7	NA	NA	NA	NA	NA	NA	NA	NA	NA	NA	NA	0	NA	NA	NA	NA	NA	NA	NA
13	64	0	0	1	1	0	0	0	0	0	0	0	0	0	0	0	ACM M1 G	1	1	0	0	0	0	0	0		1			NA	NA	NA	NA	NA	NA	NA	NA	NA	NA	NA	NA	0	NA	NA	NA	NA	NA	NA	NA
14	84	0	0	1	1	0	0	0	0	0	0	0	0	0	0	0	ACM M2 D	1	0	0	1	0	0	0	0		1			NA	NA	NA	NA	NA	NA	NA	NA	NA	NA	NA	NA	0	NA	NA	NA	NA	NA	NA	NA
15	72	0	0	1	1	0	0	0	0	0	0	0	1	1	0	0	ACM M1 D	1	1	0	0	0	0	0	0		1			NA	NA	NA	NA	NA	NA	NA	NA	NA	NA	NA	NA	0	NA	NA	NA	NA	NA	NA	NA
16	76	0	0	1	0	1	1	0	0	0	0	0	1	0	0	1	ACM M2G	1	0	0	1	0	0	0	0		0			20	1	0.5	NA	NA	NA	NA	NA	NA	NA	NA	NA	1	0	0	1
17	74	0	0	1	0	1	0	0	0	1	0	0	1	1	1	1	TRONC BASILAIRE	0	0	0	0	1	0	0	0		1															0	NA	NA	NA
18	79	1	0	1	1	0	0	0	0	0	0	0	1	0	0	0	ACM M2 G	1	0	0	1	0	0	0	0		1			8	3	1	NA	NA	NA	NA	NA	NA	NA	NA	NA	1	1	0	0	0	1	1	1
19	81	1	1	0	0	1	0	0	0	0	0	0	0	0	0	0	TANDEM D	0	0	0	0	0	1	0	0		1			18	3	1.5	NA	NA	NA	NA	NA	NA	NA	NA	NA	1	1	0	0	0	0	0	1
20	48	1	0	1	1	0	0	0	0	0	0	0	0	1	0	0	ACM M1 D	1	1	0	0	0	0	0	0		0			8;12	3;2	1;1	NA	NA	NA	NA	NA	NA	NA	NA	NA	0	NA	NA	NA	0	0	0	1
21	55	1	0	1	0	1	0	0	0	0	0	1	1	0	0	0	ACM M1-M2 G	1	0	1	0	0	0	0	0		0			17	3	2	NA	NA	NA	NA	NA	NA	NA	NA	NA	1	0	1	0	0	0	0	1
22	60	1	1	0	0	1	0	0	0	0	0	0	1	0	1	1	CI G	0	0	0	0	0	0	0	1		0		6	17	2	1	NA	NA	NA	NA	NA	NA	NA	NA	NA	1	0	0	1	0	0	0	1
23	43	1	0	1	0	1	0	0	0	0	1	0	1	0	1	1	ACM M1 D	1	1	0	0	0	0	0	0		0			17	1	1	NA	NA	NA	NA	NA	NA	NA	NA	NA	0	NA	NA	NA	NA	NA	NA	NA
24	83	0	1	0	0	1	0	0	0	0	0	0	1	0	0	0	TANDEM D	0	0	0	0	0	1	0	0		0			14	2	2	NA	NA	NA	NA	NA	NA	NA	NA	NA	0	NA	NA	NA	NA	NA	NA	NA
25	65	1	1	0	0	1	0	0	0	0	0	0	1	0	0	1	TANDEM G	0	0	0	0	0	1	0	0		0			15	3	2	NA	NA	NA	NA	NA	NA	NA	NA	NA	1	0	1	0
26	62	0	0	1	0	1	1	0	0	0	0	0	0	0	0	0	ACM M1 D	1	1	0	0	0	0	0	0		0			12	2	1	NA	NA	NA	NA	NA	NA	NA	NA	NA	1	0	1	0	NA	NA	NA	NA
27	63	1	1	0	0	1	0	0	0	0	0	0	1	1	0	1	TANDEM G	0	0	0	0	0	1	0	0		0			35	6	5	NA	NA	NA	NA	NA	NA	NA	NA	NA	0	NA	NA	NA	NA	NA	NA	NA
28	51	1	0	1	0	1	1	0	0	0	0	0	0	1	0	1	T CAROTIDIEN D	0	0	0	0	0	0	1	0		1															0	NA	NA	NA
29	48	1	1	0	0	1	0	0	0	0	0	0	0	1	0	0	ACM M1-M2 D	1	0	1	0	0	0	0	0		1			7	1.5	1	NA	NA	NA	NA	NA	NA	NA	NA	NA	0	NA	NA	NA	NA	NA	NA	NA
30	82	1	1	0	0	1	0	0	0	0	0	0	0	0	0	0	TANDEM G	0	0	0	0	0	1	0	0		1		6	10	2.5	1	NA	NA	NA	NA	NA	NA	NA	NA	NA	0	NA	NA	NA	0	0	0	1
31	56	0	0	1	1	0	0	0	0	0	0	0	0	0	0	0	TRONC BASILAIRE	0	0	0	0	1	0	0	0		1			15	2	1.5										1	0	0	1
32	82	0	0	1	1	0	0	0	0	0	0	0	0	0	0	1	ACM M1G	1	1	0	0	0	0	0	0		1			4	3	2	NA	NA	NA	NA	NA	NA	NA	NA	NA	0	NA	NA	NA
33	61	1	0	1	1	0	0	0	0	0	0	0	0	1	0	0	ACM M1D	1	1	0	0	0	0	0	0		1			15	2	1.5	NA	NA	NA	NA	NA	NA	NA	NA	NA	0	NA	NA	NA	NA	NA	NA	NA
34	33	1	0	1	0	1	0	0	0	0	1	0	0	0	0	0	ACM M1D	1	1	0	0	0	0	0	0		0			13	4	2	NA	NA	NA	NA	NA	NA	NA	NA	NA	1	0	1	0	0	0	0	1
35	65	1	0	1	1	0	0	0	0	0	0	0	1	1	0	1	ACM M1D	1	1	0	0	0	0	0	0		0			8;5;9	4;4;2	3;2;1										0	NA	NA	NA	0	0	0	1
36	79	0	0	1	1	0	0	0	0	0	0	0	0	0	0	0	ACM M1G	1	1	0	0	0	0	0	0		1			13	2	1.5	NA	NA	NA	NA	NA	NA	NA	NA	NA	1	0	1	0	0	0	0	1
37	20	1	0	1	0	1	0	0	0	0	1	0	0	0	0	0	ACM M1D	1	1	0	0	0	0	0	0		0			4	2	1	NA	NA	NA	NA	NA	NA	NA	NA	NA	0	NA	NA	NA	NA	NA	NA	NA
38	53	1	0	1	0	1	1	0	0	0	0	0	0	0	0	0	TRONC BASILAIRE	0	0	0	0	1	0	0	0		1			23	5	3	NA	NA	NA	NA	NA	NA	NA	NA	NA	1	0	0	1
39	66	0	0	1	0	1	0	0	0	0	1	0	1	1	1	0	ACM M2D	1	0	0	1	0	0	0	0		0			18	2	1.5	NA	NA	NA	NA	NA	NA	NA	NA	NA	1	0	0	1
40	52	1	0	1	0	1	0	0	0	0	0	1	0	0	0	1	ACM M1G	1	1	0	0	0	0	0	0		1			20	2	2	NA	NA	NA	NA	NA	NA	NA	NA	NA	0	NA	NA	NA	NA	NA	NA	NA
41	67	1	0	1	0	1	1	0	0	0	0	0	0	0	0	0	ACM M2G	1	0	0	1	0	0	0	0		1			5	3	3	NA	NA	NA	NA	NA	NA	NA	NA	NA	0	NA	NA	NA	NA	NA	NA	NA
42	82	1	0	1	1	0	0	0	0	0	0	0	0	0	0	1	ACM M1D	1	1	0	0	0	0	0	0		1			10	NA	NA	NA	NA	NA	NA	NA	NA	NA	NA	NA	1	0	1	0
43	85	1	0	1	1	0	0	0	0	0	0	0	0	0	0	1	T CAROTIDIEN G	0	0	0	0	0	0	1	0		1															1	0	0	1
44	69	1	0	1	1	0	0	0	0	0	0	0	1	0	0	1	TRONC BASILAIRE	0	0	0	0	1	0	0	0		0						5	3	2	4	0.5	0.5	8	2	1	1	1	0	0	0	0	0	1
45	53	1	0	1	1	0	0	0	0	0	0	0	0	1	0	0	T CAROTIDEN D	0	0	0	0	0	0	1	0		1															0	NA	NA	NA	NA	NA	NA	NA
46	48	0	0	1	0	1	0	0	1	0	0	0	1	1	0	0	ACM M2 G	1	0	0	1	0	0	0	0		1			4	3	1.5	NA	NA	NA	NA	NA	NA	NA	NA	NA	0	NA	NA	NA	NA	NA	NA	NA
47	63	1	0	1	1	0	0	0	0	0	0	0	0	1	0	0	TANDEM D	0	0	0	0	0	1	0	0		1															0	NA	NA	NA
48	81	0	0	1	1	0	0	0	0	0	0	0	1	0	0	1	ACM M1-M2G	1	0	1	0	0	0	0	0		1			5	3	1.5										0	NA	NA	NA
49	34	0	0	1	0	1	0	1	0	0	0	0	0	0	0	0	ACM M1G	1	1	0	0	0	0	0	0		0			10	2	2	NA	NA	NA	NA	NA	NA	NA	NA	NA	0	NA	NA	NA
50	45	1	0	1	0	1	1	0	0	0	0	0	0	0	0	0	ACM M1-M2G	1	0	1	0	0	0	0	0		0			13	3	1.5										1	0	0	1
51	73	1	0	1	0	1	0	0	0	0	0	1	1	0	0	1	ACM M1D	1	1	0	0	0	0	0	0		0			13	2	2										1	1	0	0
52	81	0	0	1	1	0	0	0	0	0	0	0	0	0	0	0	ACM M1D	1	1	0	0	0	0	0	0		1															1	1	0	0
53	81	0	0	1	1	0	0	0	0	0	0	0	1	0	1	1	TANDEM D	0	0	0	0	0	1	0	0		1															0	NA	NA	NA
54	88	0	0	1	1	0	0	0	0	0	0	0	1	0	0	1	ACM M1G	1	1	0	0	0	0	0	0		1															0	NA	NA	NA
																														14	3	3
																																IL
[truncated: 59 more columns]

## Sheet: Feuil2
Lames à prendre en photo manuellement
32731 B CD3
31058CD3
13280 CD3 CD20 CD68
21584 CD3 CD20 CD68
29129 CD20
3270 B CD20 CD68
Prendre HE MIDAN
15801 CD20 CD68
20700 CD3 CD20
20960 CD68
